# Supplementary material for: Genomic footprints of a biological invasion: Introduction from Asia and dispersal in Europe of the topmouth gudgeon (Pseudorasbora parva)
Source: Mol Ecol. 2019 Dec 10;29(1):71–85. doi: 10.1111/mec.15313 (PMC7003831; doi:10.1111/mec.15313)
Supplement: Supplementary file 9 [file MEC-29-71-s009.xls]

## Sheet: Folha1
Ho ~ cov + range	Df	SS	RSS	AIC	p (>Chi)
			4.542e-08	-308.88
coverage	1	8.1514e-09	5.3571e-08	-308.24	0.104
range	1	1.8877e-08	6.4297e-08	-305.31	0.018*
Ho ~ cov + region	Df	SS	RSS	AIC	p (>Chi)
			4.1862e-08	-306.18
coverage	1	3.1378e-09	4.5e-08	-307.03	0.282
region	3	2.2435e-08	6.4297e-08	-305.32	0.076
pA ~ cov + range	Df	SS	RSS	AIC	p (>Chi)
			3.2354	-19.575
coverage	1	0.59422	3.8296	-18.877	0.1
range	1	3.15665	6.392	-10.681	0.0001***
pA ~ cov + region	Df	SS	RSS	AIC	p (>Chi)
			0.4911	-45.738
coverage	1	0.12	0.6111	-44.241	0.06147
region	3	5.9	6.392	-10.681	0.0001***
