# Supplementary material for: Genomic footprints of a biological invasion: Introduction from Asia and dispersal in Europe of the topmouth gudgeon (Pseudorasbora parva)
Source: Mol Ecol. 2019 Dec 10;29(1):71–85. doi: 10.1111/mec.15313 (PMC7003831; doi:10.1111/mec.15313)
Supplement: Supplementary file 10 [file MEC-29-71-s010.xlsx]

## Sheet: Folha1
	Estimate	Std. Error	t-value	p-value
(intercept)	0.00065	6.96e-05	9.339	1.84E-9***
France	0.00015	9.843e-05	1.524	0.1406
Slovakia	0.0002	7.781e-05	2.57	0.0168*
Turkey	0.00015	8.524e-05	1.76	0.0912
candidate	0.00025	9.843e-05	2.54	0.018*
France:candidate	-0.00015	0.0001392	-1.078	0.2919
Slovakia:candidate	-0.0006	0.00011	-5.452	1-33E-5***
Turkey:candidate	-0.000125	0.0001206	-1.037	0.3101
